# Supplementary material for: Lidocaine-Based Derivatives for the Treatment of Staphylococcal Enterotoxin B-Induced Chronic Rhinosinusitis
Source: Int J Mol Sci. 2025 Aug 22;26(17):8137. doi: 10.3390/ijms26178137 (PMC12427834; doi:10.3390/ijms26178137)
Supplement: Supplementary file 1 [file ijms-26-08137-s001.zip]

Archive with 1 entries (1 files):
- ijms-3718306-supplementary.pdf
